# Supplementary material for: Large-Scale Nonequilibrium Molecular Studies of Thermal Hydrate Dissociation
Source: J Phys Chem B. 2023 Jul 18;127(29):6543–50. doi: 10.1021/acs.jpcb.3c03391 (PMC11008782; doi:10.1021/acs.jpcb.3c03391)
Supplement: Supplementary file 2 — jp3c03391_si_002.pdb [file jp3c03391_si_002.pdb]

CRYST1   12.030   12.030   12.030  90.00  90.00  90.00 P 1           1
ATOM      1  1       X   1       0.000   0.000   3.006  0.00  0.00            
ATOM      2  1       X   2       0.000   0.000   9.024  0.00  0.00            
ATOM      3  1       X   3       0.000   2.321   1.422  0.00  0.00            
ATOM      4  1       X   4       0.000   2.321  10.608  0.00  0.00            
ATOM      5  1       X   5       0.000   9.709   1.422  0.00  0.00            
ATOM      6  1       X   6       0.000   9.709  10.608  0.00  0.00            
ATOM      7  1       X   7       6.015   3.006   0.000  0.00  0.00            
ATOM      8  1       X   8       6.015   9.024   0.000  0.00  0.00            
ATOM      9  1       X   9       6.015   1.422   2.321  0.00  0.00            
ATOM     10  1       X  10       6.015  10.608   2.321  0.00  0.00            
ATOM     11  1       X  11       6.015   1.422   9.709  0.00  0.00            
ATOM     12  1       X  12       6.015  10.608   9.709  0.00  0.00            
ATOM     13  1       X  13       3.695   4.593   0.000  0.00  0.00            
ATOM     14  1       X  14       3.695   7.437   0.000  0.00  0.00            
ATOM     15  1       X  15       2.320   0.000   4.593  0.00  0.00            
ATOM     16  1       X  16       2.320   0.000   7.437  0.00  0.00            
ATOM     17  1       X  17       2.263   3.713   2.210  0.00  0.00            
ATOM     18  1       X  18       2.263   3.713   9.820  0.00  0.00            
ATOM     19  1       X  19       2.263   8.317   2.210  0.00  0.00            
ATOM     20  1       X  20       2.263   8.317   9.820  0.00  0.00            
ATOM     21  1       X  21       3.752   2.210   3.713  0.00  0.00            
ATOM     22  1       X  22       3.752   9.820   3.713  0.00  0.00            
ATOM     23  1       X  23       3.752   2.210   8.317  0.00  0.00            
ATOM     24  1       X  24       3.752   9.820   8.317  0.00  0.00            
ATOM     25  1       X  25       8.335   4.593   0.000  0.00  0.00            
ATOM     26  1       X  26       8.335   7.437   0.000  0.00  0.00            
ATOM     27  1       X  27       9.710   0.000   4.593  0.00  0.00            
ATOM     28  1       X  28       9.710   0.000   7.437  0.00  0.00            
ATOM     29  1       X  29       9.767   3.713   2.210  0.00  0.00            
ATOM     30  1       X  30       9.767   3.713   9.820  0.00  0.00            
ATOM     31  1       X  31       9.767   8.317   2.210  0.00  0.00            
ATOM     32  1       X  32       9.767   8.317   9.820  0.00  0.00            
ATOM     33  1       X  33       8.278   2.210   3.713  0.00  0.00            
ATOM     34  1       X  34       8.278   9.820   3.713  0.00  0.00            
ATOM     35  1       X  35       8.278   2.210   8.317  0.00  0.00            
ATOM     36  1       X  36       8.278   9.820   8.317  0.00  0.00            
ATOM     37  1       X  37       3.006   6.015   6.015  0.00  0.00            
ATOM     38  1       X  38       9.024   6.015   6.015  0.00  0.00            
ATOM     39  1       X  39       1.422   6.015   8.336  0.00  0.00            
ATOM     40  1       X  40      10.608   6.015   8.336  0.00  0.00            
ATOM     41  1       X  41       1.422   6.015   3.694  0.00  0.00            
ATOM     42  1       X  42      10.608   6.015   3.694  0.00  0.00            
ATOM     43  1       X  43       4.593   3.695   6.015  0.00  0.00            
ATOM     44  1       X  44       7.437   3.695   6.015  0.00  0.00            
ATOM     45  1       X  45       4.593   8.335   6.015  0.00  0.00            
ATOM     46  1       X  46       7.437   8.335   6.015  0.00  0.00            
ATOM     47  2       X  47       0.000   6.015   0.000  0.00  0.00            
ATOM     48  2       X  48       6.015   0.000   6.015  0.00  0.00            
ATOM     49  2       X  49       3.008   0.000   0.000  0.00  0.00            
ATOM     50  2       X  50       9.023   0.000   0.000  0.00  0.00            
ATOM     51  2       X  51       0.000   2.992   6.015  0.00  0.00            
ATOM     52  2       X  52       0.000   9.038   6.015  0.00  0.00            
ATOM     53  2       X  53       6.015   6.015   2.992  0.00  0.00            
ATOM     54  2       X  54       6.015   6.015   9.038  0.00  0.00            
END
