# Supplementary material for: Large-Scale Nonequilibrium Molecular Studies of Thermal Hydrate Dissociation
Source: J Phys Chem B. 2023 Jul 18;127(29):6543–50. doi: 10.1021/acs.jpcb.3c03391 (PMC11008782; doi:10.1021/acs.jpcb.3c03391)
Supplement: Supplementary file 3 — jp3c03391_si_003.txt [file jp3c03391_si_003.txt]

# forcefield parameters for sI methane hydrate unit-cell
#1st_atom #2nd_atom #3rd_atom #epsilon #sigma #a #lambda #gamma #cos(theta_0) #A #B #p #q #tolerance
O O O 6.189 2.3925 1.8 23.15 1.2 -0.333807 7.049556277 0.6022245584 4 0 0.0
C C C 0.34  4.08   1.8 0.0   1.2 -0.333807 7.049556277 0.6022245584 4 0 0.0
O C C 0.18  4.00   1.8 0.0   1.2 -0.333807 7.049556277 0.6022245584 4 0 0.0
C O O 0.18  4.00   1.8 0.0   1.2 -0.333807 7.049556277 0.6022245584 4 0 0.0
O C O 0.18  4.00   1.8 0.0   1.2 -0.333807 7.049556277 0.6022245584 4 0 0.0
C O C 0.18  4.00   1.8 0.0   1.2 -0.333807 7.049556277 0.6022245584 4 0 0.0
O O C 0.18  4.00   1.8 0.0   1.2 -0.333807 7.049556277 0.6022245584 4 0 0.0
C C O 0.18  4.00   1.8 0.0   1.2 -0.333807 7.049556277 0.6022245584 4 0 0.0 
